# Supplementary material for: Iso-Seq analysis of the Taxus cuspidata transcriptome reveals the complexity of Taxol biosynthesis
Source: BMC Plant Biol. 2019 May 21;19:210. doi: 10.1186/s12870-019-1809-8 (PMC6530051; doi:10.1186/s12870-019-1809-8)
Supplement: Supplementary file 1 — Table S1. Proteins derived from GenBank used for the phylogenetic analysis. (XLSX 13 kb) [file 12870_2019_1809_MOESM1_ESM.xlsx]

## Sheet: Sheet1
Name	Accession number
ASFT	AAL34170
AsHHT1	BAC78633
At3At1	NP_171890
At3At2	NP_171849
At5Mat	NP_189600
AtCHAT	AAN09797
AtHCT	NP_199704
AtHHT	ACY78659
AtSCT	NP_180087
AtSDT	NP_179932
AtSHT	NP_179497
BanAAT	CAC09063
BAPT	AAL92459.1
BPBT	AAU06226
CaPun1	AAV66311
CbBEAT	AAC18062
CbBEBT	AAN09796
CcsHQT	ABK79689
CER2	AAM64817
CmAAT	AAL77060
CmAAT1	CAA94432
CmAAT3	AAW51125
CmAAT4	AAW51126
CrDAT	AAC99311
CrMAT	AAO13736
DBAT	AAF27621.1
DBTNBT	AAM75818.1
DCF	At3g48720
DcHCBT	CAB06430
Dm3MAT1	AAQ63615
Dm3MAT2	AAQ63616
Dv3MAT	AAO12206
FACT	At5g63560
FvVAAT	CAC09062
GbCYP716B	AHF49536.1
Glossy2	CAA61258
GmIF7MaT	BAF73620
GmMT7	ABY59019
Gt5AT	BAA74428
HvACT	AAO73071
LaAT1	ABI48360
LaHMT	BAD89275
Lp3MAT1	AAS77404
MpAAT1	AAU14879
MtMat1	ABY91220
MtMat2	ABY91222
MtMat3	ABY91221
NtBEBT	AAN09798
NtHCT	CAD47830
NtHQT	CAE46932
NtMAT1	BAD93691
PgCYP716B2	JAI17612.1
PgCYP716B9	JAI17674.1
PgCYP716B10	JAI17738.1
Pf3AT	BAA93475
Pf5MaT	AAL50565
PrHCT	ABO52899
PtBEBT	AJD25145
PtSABT	AJD25144
RhAAT1	AAW31948
SAAT	AAG13130
SalAT	AAK73661
Sc3MaT	AAO38058
SmCYP76AH1	AGN04215
SmCYP76AH3	AMB36496.1
SmCYP76AK1	AAMB36497.1
Ss5MaT1	AAL50566
Ss5MaT2	AAR26385
T10βH	AAK00946.1
T13αH	AAL23619.1
T2αH	AAS89065.2
T5αH	AAQ56240.2
T7βH	AAQ75553.1
TAT	AAF34254.1
TBT	AAG38049.1
TcERF12	ALJ11035.1
TcERF15	ALJ11036.1
TcJAMYC1	ACM48567.1
TcJAMYC2	AGO03813.1
TcJAMYC4	AGO03814.1
TcWRKY1	AEW91476.1
TpHCT1A	ACI16630
TpHCT1B	ACI28534
TpHCT2	ACI16631
Vh3MAT1	AAS77402
VlAMAT	AAW22989
