# Supplementary material for: Iso-Seq analysis of the Taxus cuspidata transcriptome reveals the complexity of Taxol biosynthesis
Source: BMC Plant Biol. 2019 May 21;19:210. doi: 10.1186/s12870-019-1809-8 (PMC6530051; doi:10.1186/s12870-019-1809-8)
Supplement: Supplementary file 2 — Table S2. Primers used in this study. (XLSX 20 kb) [file 12870_2019_1809_MOESM2_ESM.xlsx]

## Sheet: primers for Qpcr 
Name	sequences
Actin-F	GCGTGAAATTGTCCGCGATG
Actin-R	CCGTTCTGCACCAATCGTGA
TcuACT7-F	CTCCAAGGTGTTGGCGTATT
TcuACT7-R	CTTCCCAAATGCTGGATTGT
TcuACT8-F	ACCCAGCGGTAAGAGGAAAT
TcuACT8-R	AGTTCCCCGTCTCCTTTGTT
TcuACT9-F	TCGACTCTCTCACCAACACG
TcuACT9-R	GGCTTCCACAAAGAGAGCAC
TcuACT10-F	TAGCGGATTGGAGGAATTTG
TcuACT10-R	CTTGACTCCCTTTGGCATGT
TcuACT13-F	CATCATTTCAACGGCTCCTT
TcuACT13-R	TCTGCGAGGCCTTTAAGAAA
TcuACT16-F	CGAGTGATGTGCCAGAATTG
TcuACT16-R	CTGTGCAGGATTTGCAGAAA
TcuACT17-F	GGTGCTCTCTTTGTGGAAGC
TcuACT17-R	ATCCCCCACATGTAAAACGA
TcuACT21-F	CAGAGATGGTGAGGGGAAAA
TcuACT21-R	TGCTGCTACGATTTCGAATG
TcuACT22-F	ATGGGTTCATGCCTCTCTTG
TcuACT22-R	TCCTCATGTCCACTGCAAAG
TcuACT25-F	CGCTATTGGTTTTGCATGTG
TcuACT25-R	CCAATCGCCTCAAATCAGTT
TcuACT30-F	ACATGTGGGGGATTTGTTGT
TcuACT30-R	AAGGTCTTCAGGCTTCACCA
TcuCYP725A26-F	GCATCTTGCGTTCTGCATTA
TcuCYP725A26-R	TGATGAAGTCGCTCCTGTTG
TcuCYP725A21-F	ACTTCGATCGGAAACACCAC
TcuCYP725A21-R	GATGCGATGCTTCTCTTTCC
TcuCYP716B29-F	TTGATTGCTGCGCTCATAAC
TcuCYP716B29-R	AAACGTCGCCATATTTTTGC
TcuCYP725A25-F	TCTCATTGGGGAGACGATTC
TcuCYP725A25-R	TCACCAGCTTGTTCTCGTTG
TcuCYP725A9-F	ATTCATTCCATTCGGAGCAG
TcuCYP725A9-R	TCCACTGGTAGGGAGTGGAG
TcuCYP716B31-F	CCGCTTTCTCTTCTCCAATG
TcuCYP716B31-R	TCGTTCCCTACCCAGTAACG
TcuCYP725A29-F	ACTCTGCTCCTGTTCCTCCA
TcuCYP725A29-R	CATGGCCGAATTTCTTCTGT
TcuCYP725A28-F	CCGGGATCAGTCTTCCAGTA
TcuCYP725A28-R	CACGCCCAAATTTCTTCAAT
TcuCYP725A22-F	TTGGGGAGACGATTCAGTTC
TcuCYP725A22-R	TATGCACCAGCTTGTTCTCG
TcuCYP725A20-F	ACTTCCCCCTGGTAATTTGG
TcuCYP725A20-R	TGGAGAGAAGCAGTCGGTTT
TcuCYP725A27-F	CGATACAGTTCTTGCGGTCA
TcuCYP725A27-R	CTTTTGGCCACAATGGAGTT
TcuCYP716B32-F	CGAAAGGCCATTGTTGAAAT
TcuCYP716B32-R	CCATACGTGCGAATTCATTG
TcuCYP725A24-F	TTGATCGGCGAAACATTACA
TcuCYP725A24-R	CTCCACCACCTTGTTCTGGT
TS-F	GCAGATGAGCTGGTTGTGAA
TS-R	ATTCGATACCCCATGATCCA
GGPPS-F	CGCACTGTTGCTTCCTATCA
GGPPS-R	TGTTTCAGCCAAATCAACCA
HMGS-F	ATTCGTGAAGGTCAGCATCC
HMGS-R	AGTCCCAGGCCTTAGCAAAT
HMGR-F	GGATCTGCACGTCTCTGTCA
HMGR-R	GACAGCTCTCCTGCCAAAAC
T2αH-F	TCGAACCAGGAGAAGCTGTT
T2αH-R	GACCAGCTCTCTTGCCAAAC
T5αH-F	TTTCGGCCATCTTGTTTTTC
T5αH-R	AGCAGATCCTGAGTGGCTGT
T7βH-F	GCAAGTGCTCCAGGAAAGTC
T7βH-R	CCTCCTCCAAATGGTACGAA
T10βH-F	AAGCACCCTGTTTTTCGATG
T10βH-R	AGCTATGCCTGAACGCAGAT
T13αH-F	TCTCTCCCGTTGCTCTGTTT
T13αH-R	TCACGAACTGCAGTGTCTCC
TAT-F	ATGGTGGACTGCAACCTTTC
TAT-R	AACTCACCCCCACAACAAAA
TBT-F	CGATGCATGATGGAAGAATG
TBT-R	TGGAAGAGGGGAGTCAAATG
DBAT-F	CATCCTCTGGTGGTTCAGGT
DBAT-R	CGGGCAAATCAATTGAAAGT
BAPT-F	TGAGCGAGTCATGGTGAGAC
BAPT-R	GCCTCTCGAATCACTTTTGC
DBTNBT-F	TGGTGGAAGACACCATTTCA
DBTNBT-R	CCATCTCTGCCAGTGCTGTA
PAM-F	CTCTCCGAGGATCTGTGAGC
PAM-R	AACATTGGCGTCGTACATGA
DXS-F	AGTTGCCATCCTTGGATTTG
DXS-R	TTCCATCCAAGAGTCCGTTC
DXR-F	CAAGGCTCCAGACTGTGTGA
DXR-R	TGCTTGTCGCATGTCTTTTC

## Sheet: primers for AS verification
Name	sequences
Tcuc27867-F	TGCAAGACAACTGGTCGGACAGG
Tcuc27867-R	GCAGTCTTCTCCCTGGCATGTATA
Tcuc14855-F	TCACAGACATGCCTTCCATAAATC
Tcuc14855-R	CTCTTTTACCAAATCGGCTGTAC
Tcuc53390-F	TTATGCGGGATGTCCTTCAGA
Tcuc53390-R	GGTCTTGCCTCTTATAACTGCAAA
Tcuc6744-F	CATCCTGCCAAAGCTCTGCATT
Tcuc6744-R	ACAGGCTGCTGGCCCTGCTGATT
Tcuc14875-F	AGGCTTTGATCTCTACTGACAAGA
Tcuc14875-R	CCCCTAGTTGGACGTCTACCATA
Tcuc39696-F	TTCGCATCCATTCATCCGGTA
Tcuc39696-R	TATAGTAGGCCTGTTGTGAAGACG
